# Supplementary material for: A moving contact line as a rheometer for nanometric interfacial layers
Source: Nat Commun. 2016 Aug 26;7:12545. doi: 10.1038/ncomms12545 (PMC5007437; doi:10.1038/ncomms12545)
Supplement: Supplementary Data 1 — Data from the dip-coating experiment with decane on PDMS N = 126. (The source data for Supplementary Figure 1 which, when analysed as described in the manuscript, yields Figure 2) [file ncomms12545-s2.xls]

## Sheet: Feuil1
Data from the dip-coating experiment with decane on PDMS N = 126.
This is the source data for Supplementary Figure 1 and - when analysed as described in the manuscript - yields Figure 2.
Ca = capillary number, z = capillary rise, Lc = capillary length
Ca	z/Lc
0.000381324	0.890991
0.000366368	0.897727
0.000346567	0.903936
0.000328472	0.912602
0.000310635	0.917937
0.000289247	0.924817
0.000270534	0.932293
0.000251092	0.94145
0.000231295	0.94942
0.00021258	0.958309
0.000192854	0.967404
0.000173934	0.977147
0.000154611	0.987761
0.000135148	0.99742
0.000115959	1.00919
9.66053e-05	1.02227
8.50468e-05	1.03049
7.7294e-05	1.03609
6.96004e-05	1.04173
6.18696e-05	1.04718
5.41209e-05	1.05331
4.63779e-05	1.05965
3.86563e-05	1.06631
3.09226e-05	1.07308
2.31925e-05	1.07986
1.79391e-05	1.08427
8.31394e-06	1.09365
8.3073e-06	1.09394
3.87461e-06	1.09813
3.8694e-06	1.09817
1.79556e-06	1.10027
1.79726e-06	1.10028
8.31436e-07	1.10121
8.32776e-07	1.10136
3.86068e-07	1.10176
1.79603e-07	1.10195
8.3276e-08	1.10206
3.87127e-08	1.1022
7.81727e-11	1.10227
1.79832e-08	1.10228
8.30981e-10	1.10229
3.22213e-11	1.1023
8.31309e-09	1.10231
1.66912e-10	1.10236
1.79444e-09	1.10237
3.87138e-09	1.10238
3.82104e-10	1.10241
-3.96732e-10	1.10306
-4.64771e-11	1.10306
-1.8014e-09	1.10316
-9.33127e-11	1.10316
-1.83485e-10	1.10316
-8.38184e-10	1.10317
-8.3291e-09	1.10319
-3.87396e-09	1.10321
-1.79811e-08	1.10322
-3.87519e-08	1.10331
-8.34621e-08	1.10337
-1.79973e-07	1.1035
-3.86068e-07	1.10374
-8.33033e-07	1.10415
-8.30961e-07	1.10426
-1.79671e-06	1.10515
-1.79868e-06	1.10543
-3.87921e-06	1.10734
-3.86885e-06	1.10753
-8.35628e-06	1.11187
-8.30582e-06	1.11209
-1.79309e-05	1.12195
-2.31904e-05	1.12864
-3.09205e-05	1.13695
-3.86478e-05	1.14657
-4.63634e-05	1.15724
-5.40958e-05	1.16902
-6.18343e-05	1.18303
-6.9582e-05	1.19921
-7.60076e-05	1.21862
-7.73146e-05	1.22094
-7.80628e-05	1.22859
-8.02458e-05	1.23562
-8.20352e-05	1.245
-8.33577e-05	1.25414
-8.42989e-05	1.25812
-8.50066e-05	1.25984
-8.5048e-05	1.2599
-8.50067e-05	1.2599
-8.5027e-05	1.25993
-8.50427e-05	1.25998
-8.5005e-05	1.26002
-8.4965e-05	1.26003
-8.50231e-05	1.26004
-8.50282e-05	1.26006
-8.49746e-05	1.26007
-8.49762e-05	1.26008
-8.49752e-05	1.26009
-8.50025e-05	1.2601
-8.50338e-05	1.26011
-8.50546e-05	1.26011
-8.5032e-05	1.26014
-8.50108e-05	1.26014
-8.50874e-05	1.26492
-8.59016e-05	1.27612
-8.66273e-05	1.28736
-8.70995e-05	1.29605
-8.73641e-05	1.30375
-8.75056e-05	1.31201
-8.75142e-05	1.31907
-8.73994e-05	1.32632
-8.72478e-05	1.33105
-8.71122e-05	1.33962
-8.69445e-05	1.34816
-8.67086e-05	1.35904
-8.64323e-05	1.36732
-8.61147e-05	1.37577
-8.57297e-05	1.38774
-8.52951e-05	1.40033
-8.48582e-05	1.41462
-8.44511e-05	1.42493
-8.40662e-05	1.43852
-8.36773e-05	1.45192
-8.32645e-05	1.46636
-8.28066e-05	1.48282
-8.23027e-05	1.50021
-8.17806e-05	1.51404
-8.12804e-05	1.52723
-8.01232e-05	1.60249
-7.98017e-05	1.62937
-7.95154e-05	1.65039
-7.92744e-05	1.68084
-7.88966e-05	1.77678
-7.87057e-05	1.8265
